# Supplementary material for: Comparative Genomic Analysis Reveals the Potential Risk of Vibrio parahaemolyticus Isolated From Ready-To-Eat Foods in China
Source: Front Microbiol. 2019 Feb 7;10:186. doi: 10.3389/fmicb.2019.00186 (PMC6374323; doi:10.3389/fmicb.2019.00186)
Supplement: Supplementary file 2 [file Table_1.XLSX]

## Sheet: Table S1
Table S1. Information for Vibrio parahaemolyticus isolates analyzed during this study
RTE foods isolates
Strain	Location	Source	serotype	Accession no.	No. of contigs	Genome size (bp)	No. of ORFs
V146	China: Macao	Cooked duck	O1:KUT	This study	126	5059942	4946
V147	China: Macao	Fired rice	O6:KUT	This study	242	5271296	5098
V148	China: Macao	Fired rice	Unknown	This study	330	5114234	4976
V187	China: Hong Kong	Cooked chicken	O2:KUT	This study	171	5106752	5055
V209	China: Urumchi	Cooked duck	O2:KUT	This study	227	5113656	4966
Vp10	China: Xiamen	Cooked chicken	O4:KUT	This study	262	5061143	4834
Vp12	China: Shanghai	Cooked chicken	O4:KUT	This study	136	4993666	4871
Vp19	Chian: Chengdu	Stewed meat	O4:KUT	GCA_002150185.1	93	5135288	4590
Vp2	China: Sanya	Cooked duck	O2:KUT	This study	157	5155311	5051
Vp22	China: Chengdu	Cooked chicken	O2:KUT	GCA_002150175.1	64	5017977	4509
Vp23	China: Guangzhou	Cold vegetable dish in sauce	O6:KUT	This study	214	5389644	4984
Vp26	China: Guangzhou	Soak chicken	O4:KUT	This study	187	5993058	6163
Vp27	China: Guangzhou	Soak chicken	O7:KUT	GCA_002150155.1	74	5236330	4713
Vp28	China: Guangzhou	Soak chicken	O2:KUT	This study	252	5261461	5051
Vp3	China: Beihai	Stewed meat	O12:KUT	This study	107	5125044	5021
Vp30	China: Guangzhou	Cold vegetable dish in sauce	O5:KUT	This study	262	5128346	4971
Vp34	China: Zhanjiang	Stewed meat	O2:KUT	This study	109	4952289	4887
Vp37	China: Zhanjiang	Cold noodles in sauce	O5:KUT	GCA_002153945.1	126	5299113	4789
Vp38	China: Zhanjiang	Cold noodles in sauce	O1:KUT	This study	215	5044389	4820
Vp40	China: Jinan	Cold noodles in sauce	O8:KUT	GCA_002150335.1	76	5217867	4713
Vp41	China: Jinan	Cooked duck	O1:KUT	GCA_002150315.1	81	5217436	4713
Vp43	China: Taiyuan	Soak chicken	O2:KUT	This study	161	4999773	5087
Vp45	China: Taiyuan	Soak chicken	O2:KUT	This study	197	5495612	5391
Vp46	China: Beihai	Cooked chicken	O4:KUT	This study	242	5222329	5038
Vp47	China: Beihai	Cooked chicken	O3:KUT	GCA_002153925.1	199	5416061	4782
Vp5	China: Fuzhou	Cooked duck	O12:KUT	This study	135	5343908	4964
Vp9	China: Xiamen	Cooked chicken	O4:KUT	This study	255	5060132	4731
Clinical and other environmental isolates
Strain	Location	Source	serotype	Accession no.	No. of contigs	Genome size (bp)	No. of ORFs
100138	China: Guangdong	Clinical	Unknown	GCF_001895665.1	44	5091089	4535
100142	China: Guangdong	Clinical	Unknown	GCF_001895705.1	33	5045134	4561
100144	China: Guangdong	Clinical	Unknown	GCF_001895685.1	57	5056370	4543
100145	China: Guangdong	Clinical	Unknown	GCF_001895695.1	46	5079265	4530
100149	China: Guangdong	Clinical	Unknown	GCF_001895345.1	61	5042856	4529
100154	China: Guangdong	Clinical	Unknown	GCF_001895365.1	43	5133286	4668
AQ3810	Singapore	Clinical	O3:K6	GCA_000582905.2	92	5167175	4505
AQ4037	Maldive Islands	Clinical	O3:K6	GCA_000182365.1	164	4939804	4393
ATCC17802	Japan	Clinical	Unknown	GCA_001558495.1	2	5152433	4546
FDAARGOS_191	India	Clinical	Unknown	GCA_002073775.1	2	5173060	4642
FORC_023	South Korea: Pusan	Clinical	Unknown	GCA_001758605.1	2	5015214	4435
Gxw_7004	China: Guangxi	Clinical	Unknown	GCA_001541615.1	65	5158042	4627
Gxw_9143	China: Guangxi	Clinical	Unknown	GCA_001541625.1	57	5139256	4646
K5030	India	Clinical	O3:K6	GCA_000182465.1	164	5028244	4486
RIMD2210633	Thailand (Japan airport)	Clinical	O3:K6	GCA_000196095.1	2	5165770	4575
VpL61	China: Shenzhen	Clinical	O3:KUT	GCA_001913735.1	89	5201781	4659
VpL65	China: Shenzhen	Clinical	O3:KUT	GCA_001913745.1	86	5201086	4660
VpL71	China: Shenzhen	Clinical	O1:KUT	GCA_001913775.1	46	5107020	4591
VpL83	China: Shenzhen	Clinical	O2:KUT	GCA_002150465.1	107	5265868	4855
VpL88	China: Shenzhen	Clinical	O2:KUT	GCA_001921805.1	67	5083654	4611
BB22OP	Bangladesh	Environmental	O4:K8	GCA_000328405.1	2	5103524	4528
CHN25	China: Shanghai	Aquatic product	Unknown	GCA_001700835.1	5	5443401	4912
FORC_004	South Korea: Busan	Environmental (water)	Unknown	GCA_001433415.1	3	5171661	4609
FORC_008	South Korea: Gyeongnam	Aquatic product	Unknown	GCA_001244315.1	2	5038168	4497
FORC_014	South Korea: Pusan	Aquatic product	Unknown	GCA_001636035.1	3	5289960	4781
FORC_018	South Korea: Gyeongsangnam-Do	Aquatic product	Unknown	GCA_001887055.1	2	5045560	4498
FORC_022	South Korea	Environmental	Unknown	GCA_001879585.1	3	5339691	4807
HA2	China: Tianjin	Environmental (water)	Unknown	GCA_002504185.1	2	5278641	4699
MVP2	Malaysia	Environmental (water)	Unknown	GCA_002013995.1	89	5275177	4758
MVP4	Malaysia	Environmental (water)	Unknown	GCA_002014005.1	122	5270749	4814
MVP6	Malaysia	Environmental (water)	Unknown	GCA_002014055.1	190	5195990	4675
MVP9	Malaysia	Environmental (water)	Unknown	GCA_002014015.1	115	4967664	4451
NCKU_CV_CHN	China	Environmental (water)	Unknown	GCF_000736325.1	144	5318783	4867
NCKU_TN_S02	Thailand	Environmental (sediment)	Unknown	GCF_000736345.1	97	5410371	4901
Vp133	China: Jinan	Aquatic product	O12:KUT	GCA_002153875.1	220	5463288	4968
Vp283	China: Shaoguan	Aquatic product	O6:KUT	GCA_001913695.1	86	5234638	4697
Vp294	China: Shaoguan	Aquatic product	O3:KUT	GCA_002154015.1	111	5185184	4703
Vp296	China: Shaoguan	Aquatic product	O3:KUT	GCA_002153975.1	169	5249666	4717
Vp381	China: Haikou	Aquatic product	O9:KUT	GCA_001913785.1	141	5289487	4762

## Sheet: Table S2
Table S2. Accessory genes significantly associated with RTE foods trait
Gene	Annotation	Number_presence (RTE)	Number_absence (RTE)	Number_presence (Other)	Number_absence (Other)	Naive_p	Adjusted_p
seqA_2	replication initiation regulator SeqA	21	6	0	39	3.32e-12	6.56e-08
VPA1020	adenylate kinase	6	21	38	1	6.38e-11	6.3e-07
yqaA	Inner membrane protein YqaA	8	19	39	0	1.28e-10	6.34e-07
group_1337	hypothetical protein	19	8	0	39	1.28e-10	6.34e-07
pleD_2	Response regulator PleD	9	18	39	0	6.84e-10	1.93e-06
group_3745	phage shock protein PspA	18	9	0	39	6.84e-10	1.93e-06
menF_1	isochorismate synthase MenF	18	9	0	39	6.84e-10	1.93e-06
cysI_2	sulfite reductase subunit beta	19	8	1	38	2.15e-09	4.72e-06
group_1623	peptidase M16	19	8	1	38	2.15e-09	4.72e-06
ushA_2	bifunctional UDP-sugar hydrolase/5'-nucleotidase	17	10	0	39	3.35e-09	6.62e-06
group_876	alkaline phosphatase	18	9	1	38	1.07e-08	1.92e-05
group_4719	efflux transporter periplasmic adaptor subunit	16	11	0	39	1.52e-08	2.01e-05
rpoH_1	RNA polymerase sigma factor RpoH	16	11	0	39	1.52e-08	2.01e-05
btsR_2	transcriptional regulatory protein BtsR	16	11	0	39	1.52e-08	2.01e-05
clpX_2	ATP-dependent protease ATP-binding subunit ClpX	16	11	0	39	1.52e-08	2.01e-05
tRNA-Gly-7	tRNA-Gly(gcc)	8	19	37	2	1.89e-08	2.33e-05
yscK	Yop proteins translocation protein K	10	17	38	1	4.87e-08	5.06e-05
group_6262	hypothetical protein	10	17	38	1	4.87e-08	5.06e-05
group_21392	tRNA-Arg(acg)	17	10	1	38	4.87e-08	5.06e-05
pilQ	type IV pilus biogenesis and competence protein PilQ precursor	12	15	39	0	6.48e-08	5.33e-05
group_2303	16S rRNA (guanine(966)-N(2))-methyltransferase RsmD	15	12	0	39	6.48e-08	5.33e-05
argF_2	Ornithine carbamoyltransferase	15	12	0	39	6.48e-08	5.33e-05
group_5452	EscI/YscI/HrpB family type III secretion system inner rod protein	15	12	0	39	6.48e-08	5.33e-05
sbcC_2	exonuclease SbcC	15	12	0	39	6.48e-08	5.33e-05
tRNA-Gly-4	tRNA-Gly(gcc)	8	19	36	3	1.15e-07	8.74e-05
mgsA	methylglyoxal synthase	8	19	36	3	1.15e-07	8.74e-05
group_2558	sterol desaturase	11	16	38	1	2.05e-07	0.000112721
group_1395	oligopeptidase B	16	11	1	38	2.05e-07	0.000112721
group_2320	glutamate synthase large subunit	16	11	1	38	2.05e-07	0.000112721
VPA1097	sterol desaturase	16	11	1	38	2.05e-07	0.000112721
group_3535	alpha/beta hydrolase	16	11	1	38	2.05e-07	0.000112721
group_538	molecular chaperone DnaK	16	11	1	38	2.05e-07	0.000112721
VP0902	hemolysin	16	11	1	38	2.05e-07	0.000112721
ppnN_1	pyrimidine/purine nucleotide 5'-monophosphate nucleosidase	16	11	1	38	2.05e-07	0.000112721
hslO_1	Hsp33 family molecular chaperone	16	11	1	38	2.05e-07	0.000112721
murP_1	PTS N-acetylmuramic acid transporter subunits IIBC	16	11	1	38	2.05e-07	0.000112721
VP1683	hypothetical protein	13	14	39	0	2.59e-07	0.000116309
msrB	peptide-methionine (R)-S-oxide reductase	13	14	39	0	2.59e-07	0.000116309
group_2245	ATPase	14	13	0	39	2.59e-07	0.000116309
group_261	capsular biosynthesis protein	14	13	0	39	2.59e-07	0.000116309
ytfJ_3	YtfJ family protein	14	13	0	39	2.59e-07	0.000116309
mprA_3	transcriptional repressor MprA	14	13	0	39	2.59e-07	0.000116309
group_5570	membrane protein	14	13	0	39	2.59e-07	0.000116309
group_940	fatty acid oxidation complex subunit alpha FadB	14	13	0	39	2.59e-07	0.000116309
tRNA-Arg-4	tRNA-Arg(acg)	8	19	35	4	6.56e-07	0.00026908
tRNA-Gly-5	tRNA-Gly(gcc)	8	19	35	4	6.56e-07	0.00026908
rsbP	phosphoserine phosphatase RsbP	19	8	4	35	6.56e-07	0.00026908
group_7710	nickel transporter	19	8	4	35	6.56e-07	0.00026908
groS_1	co-chaperone GroES	12	15	38	1	8.08e-07	0.00026908
hflX	GTPase HflX	12	15	38	1	8.08e-07	0.00026908
group_1278	conserved hypothetical protein	15	12	1	38	8.08e-07	0.00026908
group_1408	lipoprotein	15	12	1	38	8.08e-07	0.00026908
group_3983	5'-methylthioadenosine/S-adenosylhomocysteine nucleosidase	15	12	1	38	8.08e-07	0.00026908
group_4585	transcriptional regulator CadC	15	12	1	38	8.08e-07	0.00026908
VP1508	DUF3305 domain-containing protein	15	12	1	38	8.08e-07	0.00026908
group_969	dihydroorotate dehydrogenase	15	12	1	38	8.08e-07	0.00026908
yhbU_3	putative protease YhbU precursor	14	13	39	0	9.81e-07	0.00026908
VPA1252	DUF3429 domain-containing protein	14	13	39	0	9.81e-07	0.00026908
rsmI	16S rRNA (cytidine(1402)-2'-O)-methyltransferase	14	13	39	0	9.81e-07	0.00026908
VP2182	membrane protein	14	13	39	0	9.81e-07	0.00026908
group_1506	hypothetical protein	13	14	0	39	9.81e-07	0.00026908
group_15167	DUF3429 domain-containing protein	13	14	0	39	9.81e-07	0.00026908
group_168	transporter	13	14	0	39	9.81e-07	0.00026908
ileS_2	isoleucine--tRNA ligase	13	14	0	39	9.81e-07	0.00026908
viaA	protein viaA	13	14	0	39	9.81e-07	0.00026908
group_350	iron-regulated protein A	13	14	0	39	9.81e-07	0.00026908
serS_1	serine--tRNA ligase	13	14	0	39	9.81e-07	0.00026908
group_452	pseudouridine synthase	13	14	0	39	9.81e-07	0.00026908
ydcP_2	putative protease YdcP	13	14	0	39	9.81e-07	0.00026908
group_5919	DUF2797 domain-containing protein	13	14	0	39	9.81e-07	0.00026908
group_6171	flagellar basal body L-ring protein	13	14	0	39	9.81e-07	0.00026908
group_648	glutaredoxin, GrxB family	13	14	0	39	9.81e-07	0.00026908
vgrG1	actin cross-linking toxin VgrG1	16	11	2	37	1.46e-06	0.000379249
VP1330	hydroxyproline-2-epimerase	16	11	2	37	1.46e-06	0.000379249
group_3860	membrane protein	16	11	2	37	1.46e-06	0.000379249
eptA_2	hydrolase	16	11	2	37	1.46e-06	0.000379249
tRNA-Gly-3	tRNA-Gly(gcc)	6	21	32	7	2.28e-06	0.000584976
hemR	TonB-dependent receptor	9	18	35	4	2.51e-06	0.00063585
group_10852	SsrA-binding protein	13	14	38	1	2.98e-06	0.000676463
rsmD	16S rRNA (guanine(966)-N(2))-methyltransferase RsmD	13	14	38	1	2.98e-06	0.000676463
pfs	5'-methylthioadenosine/S-adenosylhomocysteine nucleosidase	13	14	38	1	2.98e-06	0.000676463
group_3490	peptidase M6	14	13	1	38	2.98e-06	0.000676463
group_4423	hybrid sensor histidine kinase/response regulator	14	13	1	38	2.98e-06	0.000676463
group_4578	lipoprotein localization factor LolB	14	13	1	38	2.98e-06	0.000676463
group_4582	tetratricopeptide repeat family protein	14	13	1	38	2.98e-06	0.000676463
rplD_2	50S ribosomal protein L4	14	13	1	38	2.98e-06	0.000676463
pleD_4	response regulator PleD	14	13	1	38	2.98e-06	0.000676463
VP1257	SanA protein	15	12	39	0	3.53e-06	0.000690549
kipI	allophanate hydrolase	15	12	39	0	3.53e-06	0.000690549
norM_3	MATE family efflux transporter	15	12	39	0	3.53e-06	0.000690549
group_1348	SanA protein	12	15	0	39	3.53e-06	0.000690549
sufS	Cysteine desulfurase	12	15	0	39	3.53e-06	0.000690549
group_2520	BCCT transporter	12	15	0	39	3.53e-06	0.000690549
swrC	swarming motility protein SwrC	12	15	0	39	3.53e-06	0.000690549
group_3518	DUF3103 domain-containing protein	12	15	0	39	3.53e-06	0.000690549
group_3579	diguanylate cyclase	12	15	0	39	3.53e-06	0.000690549
group_4069	2-succinyl-6-hydroxy-2,4-cyclohexadiene-1-carboxylate synthase	12	15	0	39	3.53e-06	0.000690549
group_4468	recombination-associated protein RdgC	12	15	0	39	3.53e-06	0.000690549
argE_2	acetylornithine deacetylase	12	15	0	39	3.53e-06	0.000690549
group_6406	capsular biosynthesis protein	12	15	0	39	3.53e-06	0.000690549
group_7361	potassium transporter TrkA	12	15	0	39	3.53e-06	0.000690549
lolB	lipoprotein localization factor LolB	10	17	36	3	3.68e-06	0.000698647
thrS_1	threonine--tRNA ligase	17	10	3	36	3.68e-06	0.000698647
group_2513	diguanylate cyclase	17	10	3	36	3.68e-06	0.000698647
nhoA	N-hydroxyarylamine O-acetyltransferase	12	15	37	2	5.33e-06	0.000964969
group_1499	ABC transporter ATP-binding protein	15	12	2	37	5.33e-06	0.000964969
group_1598	aldehyde dehydrogenase	15	12	2	37	5.33e-06	0.000964969
VPA0064	MBL fold metallo-hydrolase	15	12	2	37	5.33e-06	0.000964969
lpoA_1	penicillin-binding protein	15	12	2	37	5.33e-06	0.000964969

## Sheet: Table S3
Table S3. Detail of BAPS clusters for Figure S1
Row	BAPS clusterID	Isolate
1	1	ATCC17802
2	1	CHN25
3	1	FORC_004
4	1	FORC_008
5	1	FORC_014
6	1	FORC_018
7	1	FORC_022
8	1	FORC_023
9	1	HA2
10	1	MVP2
11	1	MVP4
12	1	MVP6
13	1	MVP9
14	1	NCKU_CV_CHN
15	1	NCKU_TN_S02
16	1	Vp12
17	1	Vp133
18	1	Vp19
19	1	Vp2
20	1	Vp22
21	1	Vp23
22	1	Vp27
23	1	Vp283
24	1	Vp294
25	1	Vp296
26	1	Vp3
27	1	Vp34
28	1	Vp37
29	1	Vp381
30	1	Vp40
31	1	Vp41
32	1	Vp47
33	1	Vp5
34	1	VpL71
35	1	VpL83
36	1	VpL88
37	1	V146
38	1	V147
39	1	V148
40	1	V187
41	1	V209
42	1	Vp10
43	1	Vp26
44	1	Vp28
45	1	Vp30
46	1	Vp38
47	1	Vp43
48	1	Vp45
49	1	Vp46
50	1	Vp9
51	1	100142
52	1	100144
53	1	100149
54	1	100154
55	1	BB22OP
56	1	Gxw_9143
57	2	RIMD2210633
58	2	100138
59	2	100145
60	2	FDAARGOS_191
61	2	Gxw_7004
62	2	K5030
63	2	VpL61
64	2	VpL65
65	2	AQ4037
66	2	AQ3810

## Sheet: Table S4
Table S4. Information of SNPs that were significantly associated with RTE foods source.
CHROM	POS	REF	ALT	INFO	RIMD2210633	100138	100142	100144	100145	100149	100154	AQ3810	AQ4037	ATCC17802	BB22OP	CHN25	FDAARGOS_191	FORC_004	FORC_008	FORC_014	FORC_018	FORC_022	FORC_023	Gxw_7004	Gxw_9143	HA2	K5030	MVP2	MVP4	MVP6	MVP9	NCKU_CV_CHN	NCKU_TN_S02	Vp12	Vp133	Vp19	Vp2	Vp22	Vp23	Vp27	Vp283	Vp294	Vp296	Vp3	Vp34	Vp37	Vp381	Vp40	Vp41
BA000031.2	340489	G	T	synonymous_variant	0	0	1	1	0	1	1	1	1	0	1	0	0	0	1	0	1	0	0	0	1	0	0	1	0	1	0	1	0	0	0	0	0	0	0	0	0	0	1	0	0	0	0	0	0
BA000031.2	483638	C	A	synonymous_variant	0	0	1	1	0	1	1	0	0	0	1	1	0	1	1	1	1	0	1	0	1	0	0	1	0	1	0	0	1	0	0	0	0	0	0	0	0	0	0	1	0	0	0	0	0
BA000031.2	503176	G	A	synonymous_variant	0	0	1	1	0	1	1	0	1	1	1	1	0	1	1	1	1	1	0	0	1	1	0	1	1	1	1	0	1	0	0	0	1	1	0	1	1	0	1	1	1	0	1	0	0
BA000031.2	606854	A	T	synonymous_variant	0	0	0	0	0	0	0	0	0	0	0	0	0	0	0	0	0	0	0	0	0	1	0	0	0	0	0	0	0	0	0	0	0	0	0	1	1	0	0	1	0	0	0	1	1
BA000031.2	982877	C	T	synonymous_variant	0	0	1	1	0	1	1	0	0	0	1	1	0	0	0	0	0	1	0	0	1	0	0	1	1	1	1	0	0	0	0	0	0	0	0	0	0	0	0	0	0	0	0	0	0
BA000031.2	984287	C	T	synonymous_variant	0	0	0	0	0	0	0	0	0	0	0	0	0	0	1	0	1	1	0	0	0	0	0	0	0	0	1	0	0	0	0	1	0	0	0	1	0	0	1	1	1	1	0	1	1
BA000031.2	1041384	G	A	synonymous_variant	0	0	0	0	0	0	0	1	0	0	0	0	0	0	0	0	0	1	0	0	0	1	0	0	0	0	0	0	1	1	0	1	1	1	0	1	0	1	1	1	1	0	0	1	1
BA000031.2	1041390	T	C	synonymous_variant	0	0	0	0	0	0	0	1	0	0	0	0	0	0	0	0	0	1	0	0	0	1	0	0	0	0	0	0	1	1	0	1	1	1	0	1	0	1	1	1	1	0	0	1	1
BA000031.2	1200182	C	T	synonymous_variant	0	0	0	0	0	0	0	0	0	0	0	1	0	0	0	0	0	0	0	0	0	0	0	0	1	0	0	0	0	0	0	1	1	1	0	0	0	0	0	1	0	1	0	1	1
BA000031.2	1270265	A	G	synonymous_variant	0	0	0	0	0	0	0	0	0	0	0	0	0	0	1	0	1	0	1	0	0	1	0	0	1	0	0	1	0	1	1	1	1	0	1	1	0	1	0	1	1	1	0	1	1
BA000031.2	1279732	G	A	synonymous_variant	0	0	0	0	0	0	0	0	1	0	0	0	0	0	0	0	0	0	0	0	0	0	0	0	0	0	0	0	0	1	1	1	1	1	1	1	0	0	0	1	1	1	0	0	0
BA000031.2	1292338	C	T	synonymous_variant	0	0	1	1	0	1	1	0	0	0	1	1	0	0	1	0	1	0	1	0	1	0	0	0	0	0	0	0	0	0	0	0	0	0	0	0	1	0	0	0	0	0	0	0	0
BA000031.2	1328923	C	A	missense_variant	0	0	0	0	0	0	0	0	0	0	0	0	0	0	0	0	0	0	0	0	0	0	0	0	0	0	0	0	0	0	0	0	1	0	0	0	0	0	0	0	0	0	0	0	0
BA000031.2	1336222	C	A	synonymous_variant	0	0	0	0	0	0	0	0	0	0	0	0	0	0	0	0	0	1	0	0	0	0	0	0	0	0	0	1	0	0	1	1	1	1	1	0	0	1	1	0	1	1	0	1	1
BA000031.2	1541061	T	C	missense_variant	0	0	0	0	0	0	0	0	0	0	0	0	0	0	0	0	0	0	0	0	0	0	0	0	0	0	0	0	0	0	0	1	1	1	0	0	1	0	0	0	1	1	0	1	1
BA000031.2	1582955	T	C	synonymous_variant	0	0	1	1	0	1	1	0	0	1	1	0	0	1	1	1	1	0	1	0	1	1	0	1	1	1	1	1	1	0	1	0	0	0	1	0	1	0	0	1	0	0	1	1	1
BA000031.2	1607874	A	T	synonymous_variant	0	0	0	0	0	0	0	1	1	0	0	0	0	0	0	1	0	0	0	0	0	1	0	0	0	0	1	1	0	0	0	1	1	1	0	1	0	0	1	1	0	1	1	1	1
BA000031.2	1607877	G	A	synonymous_variant	0	0	0	0	0	0	0	1	1	0	0	0	0	0	0	1	0	0	0	0	0	1	0	0	0	0	1	1	0	0	0	1	1	1	0	1	0	0	1	1	0	1	1	1	1
BA000031.2	1753146	G	A	synonymous_variant	0	0	0	0	0	0	0	1	0	1	0	0	0	0	0	0	0	0	0	0	0	0	0	0	0	0	0	0	0	1	0	0	0	1	0	1	0	0	0	1	1	0	0	1	1
BA000031.2	1801057	C	T	upstream_gene_variant	0	0	0	0	0	0	0	0	0	0	0	0	0	0	0	0	0	0	0	0	0	0	0	0	0	0	0	0	0	1	0	0	1	0	1	0	0	0	0	1	1	0	0	0	0
BA000031.2	1833836	A	C	upstream_gene_variant	0	0	1	1	0	1	1	0	0	0	1	0	0	1	1	0	1	0	0	0	1	0	0	1	0	1	0	0	0	0	0	0	0	0	0	0	1	1	0	0	0	0	0	0	0
BA000031.2	1833843	T	C	upstream_gene_variant	0	0	1	1	0	1	1	0	0	0	1	0	0	1	1	0	1	0	0	0	1	0	0	1	0	1	0	0	0	0	0	0	0	0	0	0	1	1	0	0	0	0	1	0	0
BA000031.2	1987126	C	T	synonymous_variant	0	0	0	0	0	0	0	0	0	0	0	0	0	0	0	0	0	1	0	0	0	0	0	0	1	0	0	0	0	1	0	0	1	1	0	0	0	0	0	0	1	1	1	1	1
BA000031.2	2020227	C	T	synonymous_variant	0	0	1	1	0	1	1	0	0	0	1	0	0	0	1	1	1	1	0	0	1	1	0	1	1	1	0	1	1	0	1	1	0	0	1	1	1	1	1	0	1	0	1	1	1
BA000031.2	2021541	C	T	synonymous_variant	0	0	1	1	0	1	1	0	0	0	1	1	0	0	0	1	0	0	0	0	1	1	0	1	0	1	1	0	0	0	0	0	0	0	0	1	1	1	1	0	0	0	1	0	0
BA000031.2	2103720	A	G	synonymous_variant	0	0	0	0	0	0	0	0	0	0	0	0	0	0	0	0	0	0	0	0	0	0	0	0	1	0	1	1	1	0	1	1	1	1	1	0	0	0	1	1	1	0	0	1	1
BA000031.2	2201322	A	G	upstream_gene_variant	0	0	1	1	0	1	1	1	0	1	1	1	0	1	1	1	1	1	1	0	1	1	0	1	0	1	1	1	1	0	1	1	1	0	1	0	1	1	1	1	0	0	1	1	1
BA000031.2	2297454	C	T	synonymous_variant	0	0	1	1	0	1	1	0	0	1	1	1	0	0	1	0	1	0	1	0	1	1	0	1	0	1	0	0	1	0	0	0	0	1	0	0	0	0	1	0	0	0	1	0	0
BA000031.2	2297475	C	T	synonymous_variant	0	0	1	1	0	1	1	0	0	1	1	1	0	0	1	0	1	0	1	0	1	1	0	1	1	1	1	0	1	0	0	0	0	1	0	0	0	0	1	0	0	0	1	0	0
BA000031.2	2297490	C	T	synonymous_variant	0	0	1	1	0	1	1	0	0	1	1	1	0	0	1	0	1	0	1	0	1	1	0	1	1	1	1	0	1	0	0	0	0	1	0	0	0	0	1	0	0	0	1	0	0
BA000031.2	2444967	C	T	synonymous_variant	0	0	1	1	0	1	1	0	0	0	1	1	0	1	0	1	0	0	1	0	1	0	0	0	0	0	1	0	0	0	0	0	0	0	0	0	0	0	0	0	0	0	1	0	0
BA000031.2	2618224	T	C	synonymous_variant	0	0	0	0	0	0	0	1	0	0	0	1	0	1	0	0	0	0	0	0	0	0	0	1	0	1	0	1	1	1	1	1	1	1	1	0	0	1	0	1	1	0	0	1	1
BA000031.2	2800936	A	C	synonymous_variant	0	0	1	1	0	1	1	0	0	0	1	1	0	0	0	0	0	0	0	0	1	1	0	1	0	1	0	0	0	0	0	0	0	0	0	0	0	1	0	0	0	0	1	0	0
BA000031.2	2819496	A	G	synonymous_variant	0	0	0	0	0	0	0	1	0	0	0	0	0	0	0	0	0	0	0	0	0	1	0	0	0	0	0	0	0	1	0	1	0	1	0	1	0	0	0	0	1	0	0	0	0
BA000031.2	2900330	A	G	synonymous_variant	0	0	0	0	0	0	0	0	0	0	0	0	0	1	1	0	1	0	0	0	0	1	0	0	0	0	0	0	0	0	0	1	1	1	0	0	0	0	0	1	1	1	0	1	1
BA000031.2	2917591	C	T	synonymous_variant	0	0	0	0	0	0	0	0	0	1	0	0	0	1	0	1	0	0	0	0	0	0	0	0	0	0	0	0	1	0	0	1	0	1	0	1	0	0	1	1	1	1	0	1	1
BA000031.2	2917608	A	G	synonymous_variant	0	0	0	0	0	0	0	0	0	1	0	0	0	1	0	1	0	0	0	0	0	0	0	0	0	0	0	0	1	0	0	1	0	1	0	1	0	0	1	1	1	1	0	1	1
BA000031.2	2937599	T	A	synonymous_variant	0	0	0	0	0	0	0	0	0	0	0	0	0	0	0	0	0	0	0	0	0	0	0	0	0	0	0	0	0	0	0	0	1	0	0	1	0	0	0	0	0	1	0	1	1
BA000031.2	2947074	G	A	synonymous_variant	0	0	1	1	0	1	1	0	0	1	1	0	0	1	1	0	1	0	1	0	1	0	0	1	0	1	1	1	0	0	1	0	0	0	1	0	0	0	0	0	0	0	1	0	0
BA000031.2	2964417	A	G	synonymous_variant	0	0	0	0	0	0	0	0	0	0	0	0	0	1	0	0	0	0	0	0	0	0	0	0	0	0	1	1	1	1	1	1	1	1	1	1	0	0	1	1	1	1	1	1	1
BA000031.2	3106020	T	C	missense_variant	0	0	1	1	0	1	1	0	0	0	1	1	0	1	1	1	1	1	0	0	1	0	0	1	1	1	0	0	1	0	0	0	0	0	0	0	1	0	0	0	0	0	1	1	1
BA000032.2	17696	C	T	synonymous_variant	0	0	1	1	0	1	1	0	0	0	1	0	0	1	1	0	1	0	1	0	1	0	0	0	1	0	0	0	0	0	0	0	0	0	0	0	0	1	0	0	0	0	0	0	0
BA000032.2	24160	T	C	missense_variant	0	0	1	1	0	1	1	0	0	1	1	0	0	1	1	0	1	1	0	0	1	1	0	1	0	1	0	1	0	0	1	0	0	0	1	0	0	1	0	0	0	0	0	0	0
BA000032.2	24178	G	A	missense_variant	0	0	1	1	0	1	1	0	0	0	1	0	0	0	1	0	1	1	0	0	1	0	0	1	0	1	0	0	0	0	0	0	0	0	0	0	0	1	0	0	0	0	0	0	0
BA000032.2	24240	G	A	missense_variant	0	0	1	1	0	1	1	0	0	1	1	0	0	0	1	0	1	1	0	0	1	0	0	1	0	1	0	0	0	0	0	0	0	0	0	0	0	1	0	0	0	0	0	0	0
BA000032.2	88471	C	T	synonymous_variant	0	0	0	0	0	0	0	0	0	0	0	0	0	0	0	0	0	0	0	0	0	0	0	0	0	0	1	0	0	0	0	0	0	1	0	0	0	1	1	0	1	0	0	1	1
BA000032.2	187529	G	A	synonymous_variant	0	0	1	1	0	1	1	0	0	0	1	1	0	1	0	0	0	0	0	0	1	0	0	0	1	0	1	0	0	0	0	0	0	0	0	0	0	1	0	0	0	0	0	0	0
BA000032.2	231987	T	A	synonymous_variant	0	0	0	0	0	1	0	0	0	0	0	0	0	0	0	0	0	0	0	0	1	0	0	0	0	0	0	1	1	1	1	1	1	1	1	0	0	0	1	1	1	1	0	1	1
BA000032.2	505400	A	G	synonymous_variant	0	0	1	1	0	1	1	0	0	1	1	1	0	1	1	1	1	1	1	0	1	1	0	1	0	1	1	1	0	1	1	0	0	0	1	1	0	0	1	0	0	1	1	0	0
BA000032.2	644554	T	C	synonymous_variant	0	0	0	0	0	0	0	1	0	0	0	1	0	1	0	0	0	0	0	0	0	0	0	0	0	0	0	1	0	1	1	1	1	0	1	1	0	0	0	0	1	1	0	1	1
BA000032.2	646527	C	T	missense_variant	0	0	1	1	0	1	1	1	0	0	1	1	0	1	0	1	0	1	1	0	1	0	0	1	0	1	0	0	1	0	0	0	0	0	0	0	1	1	0	0	0	0	0	0	0
BA000032.2	647513	A	G	synonymous_variant	0	0	0	0	0	0	0	0	0	0	0	0	0	0	0	0	0	1	0	0	0	0	0	0	0	0	0	0	0	0	0	1	1	0	0	1	1	0	1	1	1	1	0	1	1
BA000032.2	647528	T	A	missense_variant	0	0	0	0	0	0	0	0	0	0	0	0	0	0	0	1	0	1	0	0	0	1	0	0	0	0	0	1	1	0	1	1	1	0	1	1	1	0	1	1	1	1	0	1	1
BA000032.2	669099	T	C	synonymous_variant	0	0	0	0	0	0	0	0	0	0	0	0	0	0	0	0	0	0	0	0	0	1	0	0	0	0	0	1	0	1	1	1	0	0	1	0	0	0	0	1	0	0	0	1	1
BA000032.2	737325	C	T	missense_variant	0	0	0	0	0	0	0	0	1	1	0	1	0	1	1	0	1	0	0	0	0	0	0	0	1	0	0	0	0	1	0	1	1	1	0	0	1	0	1	1	1	1	1	1	1
BA000032.2	737326	T	C	synonymous_variant	0	0	0	0	0	0	0	0	1	1	0	1	0	1	1	0	1	1	1	0	0	0	0	0	1	0	0	0	0	1	0	1	1	1	0	1	1	0	1	1	1	1	1	1	1
BA000032.2	811658	C	T	synonymous_variant	0	0	0	0	0	0	0	1	0	0	0	0	0	1	0	1	0	0	0	0	0	0	0	0	1	0	0	1	0	1	1	1	1	1	1	0	1	0	1	1	1	1	0	1	1
BA000032.2	813563	C	T	synonymous_variant	0	0	0	0	0	0	0	0	0	0	0	0	0	0	0	0	0	0	0	0	0	0	0	0	0	0	0	0	0	0	0	0	1	0	0	1	0	0	0	0	1	0	0	1	1
BA000032.2	815091	G	A	synonymous_variant	0	0	0	0	0	0	0	1	0	1	0	0	0	0	0	0	0	0	0	0	0	0	0	1	0	1	0	0	1	1	0	1	1	1	0	0	0	0	0	1	1	1	1	1	1
BA000032.2	815413	G	A	missense_variant	0	0	0	0	0	0	0	0	0	0	0	0	0	0	0	0	0	0	0	0	0	0	0	0	0	0	0	0	0	1	0	0	1	0	0	0	1	0	0	1	1	0	0	0	0
BA000032.2	833481	T	C	synonymous_variant	0	0	1	1	0	1	1	0	0	1	1	1	0	1	1	1	1	0	1	0	1	0	0	1	1	1	0	1	0	1	1	0	0	0	1	0	1	1	1	1	1	0	1	0	0
BA000032.2	1000342	C	A	upstream_gene_variant	0	0	0	0	0	0	0	0	0	0	0	0	0	0	0	0	0	0	0	0	0	0	0	1	0	1	0	0	0	0	0	1	1	0	0	1	0	0	0	1	0	1	0	1	1
BA000032.2	1063751	C	T	synonymous_variant	0	0	1	1	0	1	1	0	0	0	1	0	0	0	0	1	0	0	1	0	1	0	0	0	1	0	0	1	1	1	0	0	0	0	0	0	0	1	0	0	0	0	0	0	0
BA000032.2	1158213	G	T	missense_variant	0	0	1	1	0	1	1	1	1	1	1	0	0	1	1	0	1	0	0	0	1	1	0	1	0	1	1	1	0	0	1	0	1	1	1	0	0	1	1	0	0	0	1	0	0
BA000032.2	1158214	G	A	synonymous_variant	0	0	1	1	0	1	1	1	1	1	1	0	0	1	1	0	1	0	0	0	1	1	0	1	0	1	1	1	0	0	1	0	1	1	1	0	0	1	1	0	0	0	1	0	0
BA000032.2	1158234	T	G	upstream_gene_variant	0	0	1	1	0	1	1	1	1	1	1	0	0	1	1	0	1	1	0	0	1	1	0	1	0	1	1	1	0	0	1	0	1	1	1	0	0	1	1	0	0	0	0	0	0
BA000032.2	1228229	A	G	synonymous_variant	0	0	0	0	0	0	0	0	0	1	0	0	0	0	1	0	1	0	0	0	0	0	0	0	0	0	0	0	1	1	1	1	1	1	0	1	1	0	1	1	0	1	0	1	1
BA000032.2	1274452	T	C	synonymous_variant	0	0	1	1	0	1	1	0	0	1	1	0	0	0	1	1	1	1	1	0	1	1	0	0	1	0	1	1	1	0	1	0	0	1	1	0	1	0	1	0	0	0	1	0	0
BA000032.2	1301739	C	T	synonymous_variant	0	0	1	1	0	1	1	0	1	1	1	0	0	1	1	0	1	1	1	0	1	1	0	0	0	0	1	1	1	0	1	0	1	0	1	0	1	0	1	1	0	0	1	0	0
BA000032.2	1301882	G	A	synonymous_variant	0	0	1	1	0	1	1	1	1	1	1	1	0	1	1	1	1	1	0	0	1	1	0	0	1	0	1	1	1	0	1	0	1	0	1	0	1	0	0	1	0	0	1	0	0
BA000032.2	1497766	A	G	synonymous_variant	0	0	1	1	0	1	1	0	0	0	1	0	0	0	1	1	1	0	0	0	1	0	0	1	0	1	0	1	0	0	1	0	0	0	1	0	0	0	0	0	0	0	0	0	0
BA000032.2	1588641	C	T	synonymous_variant	0	0	1	1	0	1	1	0	0	1	1	0	0	0	0	0	0	1	0	0	1	0	0	0	0	0	1	0	0	0	0	0	0	0	0	0	0	0	0	0	0	0	0	0	0
BA000032.2	1594242	C	A	missense_variant	0	0	0	0	0	0	0	1	0	1	0	1	0	1	0	1	0	0	1	0	0	1	0	0	1	0	1	1	1	1	1	1	1	1	1	1	1	0	1	1	1	1	1	1	1
BA000032.2	1680057	C	T	synonymous_variant	0	0	1	1	0	1	1	0	1	0	1	0	0	0	0	0	0	0	1	0	1	0	0	0	0	0	1	0	0	0	0	0	0	0	0	0	1	1	1	0	0	0	0	0	0
BA000032.2	1737876	G	A	synonymous_variant	0	0	0	0	0	0	0	0	0	0	0	1	0	0	0	0	0	0	0	0	0	0	0	0	0	0	0	0	0	0	0	0	0	0	0	0	0	0	0	0	1	1	0	1	1
BA000032.2	1838691	G	A	synonymous_variant	0	0	1	1	0	1	1	0	0	0	1	0	0	0	0	0	0	1	1	0	1	0	0	1	0	1	1	0	1	0	1	0	0	0	1	0	1	1	1	0	0	0	0	0	0
BA000032.2	1838709	A	C	missense_variant	0	0	1	1	0	1	1	0	1	1	1	1	0	1	1	0	1	1	1	0	1	1	0	1	1	1	1	1	0	1	1	0	0	0	1	0	1	1	1	1	1	0	1	0	0
BA000032.2	1855459	G	A	synonymous_variant	0	0	1	1	0	1	1	0	1	0	1	1	0	1	1	1	1	1	1	0	1	0	0	1	1	1	1	0	0	0	0	0	0	0	0	0	0	1	1	0	1	1	1	0	0
0: REF genotype; 1: ALT genotype. Orange: clinical isolates; Blue: Other environmental isolates; Green: RTE food isolates. Adjusted P-value was estimated between RTE food isolates and all other isolates. P-value R:C was estimated between RTE food and clinical isolates. P-value R:E was estimated between RTE food and other nvironmental isolates. SNP sites marked by red meant that it was excluded fo…
[truncated: 24 more columns]

## Sheet: Table S5
Table S5. KEGG pathway annotation of RTE foods-related genes
KO no.	Pathway	Gene number	Gene name
00040	Pentose and glucuronate interconversions	1	group_1598
00053	Ascorbate and aldarate metabolism	1	group_1598
00520	Amino sugar and nucleotide sugar metabolism	1	murP_1
00640	Propanoate metabolism	1	group_940
00650	Butanoate metabolism	1	group_940
00910	Nitrogen metabolism	1	group_2320
00920	Sulfur metabolism	1	cysI_2
00071	Fatty acid degradation	1	group_940
00564	Glycerophospholipid metabolism	1	pldA_1
00565	Ether lipid metabolism	1	pldA_1
00590	Arachidonic acid metabolism	1	pldA_1
00591	Linoleic acid metabolism	1	pldA_1
00592	alpha-Linolenic acid metabolism	1	pldA_1
01040	Biosynthesis of unsaturated fatty acids	1	group_940
00230	Purine metabolism	2	ppnN_1	ushA_2
00240	Pyrimidine metabolism	2	ppnN_1	ushA_2
00250	Alanine, aspartate and glutamate metabolism	1	group_2320
00270	Cysteine and methionine metabolism	1	group_3983
00280	Valine, leucine and isoleucine degradation	1	group_940
00310	Lysine degradation	1	group_940
00220	Arginine biosynthesis	1	argE_2
00330	Arginine and proline metabolism	1	VP1330_
00380	Tryptophan metabolism	1	group_940
00410	beta-Alanine metabolism	1	group_940
00480	Glutathione metabolism	1	sspA_1
00760	Nicotinate and nicotinamide metabolism	1	ushA_2
00130	Ubiquinone and other terpenoid-quinone biosynthesis	1	menF_1
00903	Limonene and pinene degradation	1	group_940
00281	Geraniol degradation	1	group_940
01053	Biosynthesis of siderophore group nonribosomal peptides	1	menF_1
00362	Benzoate degradation	1	group_940
00930	Caprolactam degradation	1	group_940
00980	Metabolism of xenobiotics by cytochrome P450	1	sspA_1
00982	Drug metabolism - cytochrome P450	1	sspA_1
00983	Drug metabolism - other enzymes	1	sspA_1
03010	Ribosome	1	rplD_2
00970	Aminoacyl-tRNA biosynthesis	3	thrS_1	ileS_2	serS_1
02060	Phosphotransferase system (PTS)	1	murP_1
03070	Bacterial secretion system	1	vgrG1_
02020	Two-component system	2	group_2245	VPA0710
04112	Cell cycle - Caulobacter	1	clpX_2
02024	Quorum sensing	2	group_2245	VPA0710
05111	Biofilm formation - Vibrio cholerae	5	group_2245	VPA0710	group_261	group_6406	group_3579
02040	Flagellar assembly	1	group_6171
05200	Pathways in cancer	1	sspA_1
05204	Chemical carcinogenesis	1	sspA_1
05225	Hepatocellular carcinoma	1	sspA_1
05418	Fluid shear stress and atherosclerosis	1	sspA_1
05120	Epithelial cell signaling in Helicobacter pylori infection	1	ydcP_2
05142	Chagas disease (American trypanosomiasis)	1	group_1395
05143	African trypanosomiasis	1	group_1395
01503	Cationic antimicrobial peptide (CAMP) resistance	1	eptA_2
01524	Platinum drug resistance	1	sspA_1

## Sheet: Table S6
Table S6. Number of RTE food-related genes and alleles carried by V. parahaemolyticus RTE food isolates possessing different abilities to form biofilm.
Isolate	Serotype	Virulence factors								Ability to form biofilm	Gene number
		trh	T3SSβ	VPaI-1	VPaI-2	VPaI-4	T6SS1	T6SS2	f237
V146	O1:KUT	-	-	-	-	+/-	-	+	+/-	Strong	75
V147	O6:KUT	-	-	-	-	-	+/-	+	-	Weak	77
V148	Unknown	-	-	-	+/-	+/-	-	+/-	-	None	66
V187	O2:KUT	-	-	-	-	-	-	+/-	-	Moderate	76
V209	O2:KUT	-	-	-	-	-	-	+	-	Moderate	78
Vp10	O4:KUT	-	-	-	-	-	+/-	+/-	-	Strong	72
Vp12	O4:KUT	-	-	-	-	-	-	+/-	-	Moderate	67
Vp19	O4:KUT	+	+/-	-	-	-	+	+	-	None	6
Vp2	O2:KUT	-	-	-	-	-	-	+	-	Moderate	72
Vp23	O6:KUT	-	-	+/-	-	-	+	+	-	Weak	35
Vp26	O4:KUT	-	-	-	+	+/-	+/-	+	-	Weak	59
Vp28	O2:KUT	-	-	-	-	-	+/-	+/-	-	Moderate	65
Vp3	O12:KUT	-	-	-	-	+/-	+/-	+/-	+/-	Weak	67
Vp30	O5:KUT	-	-	-	-	-	-	+	-	Moderate	65
Vp34	O2:KUT	-	-	-	-	-	-	+	-	Strong	70
Vp37	O5:KUT	-	-	-	-	-	+/-	+	-	Weak	12
Vp38	O1:KUT	-	-	-	-	-	+/-	+	-	Weak	69
Vp43	O2:KUT	-	-	-	-	-	-	+	-	Weak	63
Vp45	O2:KUT	-	-	-	-	-	-	+/-	-	Moderate	60
Vp46	O4:KUT	-	-	-	-	-	+/-	+	-	Strong	65
Vp47	O3:KUT	-	-	-	-	-	+/-	+/-	+/-	Weak	8
Vp5	O12:KUT	-	-	-	-	-	-	+	-	None	43
Vp9	O4:KUT	-	-	-	-	-	+/-	+	-	Strong	63
